# Supplementary material for: Writing Development in DHH Students: A Bimodal Bilingual Approach
Source: J Deaf Stud Deaf Educ. 2022 Dec 14;28(2):211–25. doi: 10.1093/deafed/enac045 (PMC10039645; doi:10.1093/deafed/enac045)
Supplement: Supplementary_data_to_manuscript_enac045 [file supplementary_data_to_manuscript_enac045.zip]

Archive with 1 entries (1 files):
- Supplementary_data_to_manuscript_enac045.R
