# Supplementary material for: Writing Development in DHH Students: A Bimodal Bilingual Approach
Source: J Deaf Stud Deaf Educ. 2022 Dec 14;28(2):211–25. doi: 10.1093/deafed/enac045 (PMC10039645; doi:10.1093/deafed/enac045)
Supplement: Supplementary_data_to_manuscript_enac045 [file supplementary_data_to_manuscript_enac045.zip › Supplementary_data_to_manuscript_enac045.R]

data = read.csv2('DHHanalysis5.csv')


install.packages("tidyverse")
install.packages("sjPlot")
install.packages("strengejacke")
library(sjPlot)

#LEXICAL FEATURES

#1__________NUMBER OF WORDS___________
#Model 1. Significance on Age ***
numberofwords1 = lm(data$Number.of.words~+data$SignRep.raw.points+ data$Gender+ data$Aoa.decimals+data$Age,  data)
summary(numberofwords1)

#Model 2. Removing Gender Significance at age ***
numberofwords2 = lm(data$Number.of.words~+data$SignRep.raw.points+ data$Aoa.decimals+data$Age,  data)
summary(numberofwords2)

#Model 3. Removing AoA Significance at age ***
numberofwords3 = lm(data$Number.of.words~+data$SignRep.raw.points+data$Age,  data)
summary(numberofwords3)

#Model 4. Removing SignRep Significance at age ***
numberofwords4 = lm(data$Number.of.words~+data$Age,  data)
summary(numberofwords4)

__________________________
#2__________Number of t-units No significance ___________

#Model 1
Numberoftunits = lm(data$Number.of.t.units..Number.of.turns.~+ data$SignRep.raw.points+ data$Gender+ data$Aoa.decimals+data$Age,  data)
summary(Numberoftunits)

#Model 2 Removing AoA No significances. 
Numberoftunits2 = lm(data$Number.of.t.units..Number.of.turns.~+ data$SignRep.raw.points+ data$Gender+data$Age,  data)
summary(Numberoftunits2)

#Model 3 Removing SignRep. Effect at age
Numberoftunits3 = lm(data$Number.of.t.units..Number.of.turns.~+ data$Gender+data$Age,  data)
summary(Numberoftunits3)

#Model 4 Removing Age. No significances.

Numberoftunits4 = lm(data$Number.of.t.units..Number.of.turns.~+ data$Gender,  data)
summary(Numberoftunits4)

#3__________Number of clauses ___________

#Model 1 Significance at age and effect at SignRep
Numberofclauses = lm(data$Number.of.clauses..Number.of.utterances.~+ data$SignRep.raw.points+ data$Gender+ data$Aoa.decimals+data$Age,  data)
summary(Numberofclauses)

#Model 2 Removing AOA. Signficant at age and effect at Signrep
Numberofclauses2 = lm(data$Number.of.clauses..Number.of.utterances.~+ data$SignRep.raw.points+ data$Gender+data$Age,  data)
summary(Numberofclauses2)

#Model 3 Removing Gender. Effect at signrep and significant at age**.
Numberofclauses3 = lm(data$Number.of.clauses..Number.of.utterances.~+ data$SignRep.raw.points+data$Age,  data)
summary(Numberofclauses3)

__________Number of words per t-unit (Ratio of words over turns) ___________
#Model 1. Age significant. 
Numberofwordspertunit = lm(data$Number.of.words.per.t.unit..Ratio.of.words.over.turns.~+ data$SignRep.raw.points+ data$Gender+ data$Aoa.decimals+data$Age,  data)
summary(Numberofwordspertunit)

#Model 2 Removing AOA. Age significant. ***
Numberofwordspertunit2 = lm(data$Number.of.words.per.t.unit..Ratio.of.words.over.turns.~+ data$SignRep.raw.points+ data$Gender+data$Age,  data)
summary(Numberofwordspertunit2)

#Model 3 Removing SignRep. Age significant. ***
Numberofwordspertunit3 = lm(data$Number.of.words.per.t.unit..Ratio.of.words.over.turns.~+ data$Gender+data$Age,  data)
summary(Numberofwordspertunit3)

#Model 4 Removing Gender. Age significant ***
Numberofwordspertunit4 = lm(data$Number.of.words.per.t.unit..Ratio.of.words.over.turns.~+data$Age,  data)
summary(Numberofwordspertunit4)

__________________________________________________________

#13__________Number of words per clauses (Ratio of words over utterances) AGE SIGNIFICANT ***___________
#Model 1
Numberofwordsperclauses = lm(data$Number.of.words.per.clauses..Ratio.of.words.over.utterances.~+ data$SignRep.raw.points+ data$Gender+ data$Aoa.decimals+data$Age,  data)
summary(Numberofwordsperclauses)

#Model 2 Removing AoA. Age significant***
Numberofwordsperclauses2 = lm(data$Number.of.words.per.clauses..Ratio.of.words.over.utterances.~+ data$SignRep.raw.points+ data$Gender+data$Age,  data)
summary(Numberofwordsperclauses2)

#Model 3 Removing SignRep. Age significant ***
Numberofwordsperclauses3 = lm(data$Number.of.words.per.clauses..Ratio.of.words.over.utterances.~+ data$Gender+data$Age,  data)
summary(Numberofwordsperclauses3)

#Model 4 Removing Gender. Age significant***
Numberofwordsperclauses4 = lm(data$Number.of.words.per.clauses..Ratio.of.words.over.utterances.~+data$Age,  data)
summary(Numberofwordsperclauses4)

_________________________________

#12__________Number of clauses per t-unit (Ratio of utterances over turns)___________
#Model 1. Age significant *. Signrep and gender effects. 
Numberofclausespertunit = lm(data$Number.of.clauses.per.t.unit..Ratio.of.utterances.over.turns.~+ data$SignRep.raw.points+ data$Gender+ data$Aoa.decimals+data$Age,  data)
summary(Numberofclausespertunit)

#Model 2 Removing AoA. Age significant. 
Numberofclausespertunit2 = lm(data$Number.of.clauses.per.t.unit..Ratio.of.utterances.over.turns.~+ data$SignRep.raw.points+ data$Gender+data$Age,  data)
summary(Numberofclausespertunit2)

#Model 3 Removing Gender. Age significant, 
Numberofclausespertunit3 = lm(data$Number.of.clauses.per.t.unit..Ratio.of.utterances.over.turns.~+ data$SignRep.raw.points+data$Age,  data)
summary(Numberofclausespertunit3)

#Model 4 Removing Signrep Age significant ** 
Numberofclausespertunit4 = lm(data$Number.of.clauses.per.t.unit..Ratio.of.utterances.over.turns.~+data$Age,  data)
summary(Numberofclausespertunit4)

__________________________________________________________


_____________________________________

#SYNTACTICAL FEATURES

#6__________LEXICAL DIVERSITY___________
#Model 1. Significance at Age ***
lexicaldiversity1 = lm(data$Lexical.diversity~+ data$SignRep.raw.points+ data$Gender+ data$Aoa.decimals+data$Age,  data)

summary(lexicaldiversity1)

#Model 2. Removing AOA. Significance at age ***
lexicaldiversity2 = lm(data$Lexical.diversity~+ data$SignRep.raw.points+ data$Gender+data$Age,  data)

summary(lexicaldiversity2)

#Model 3. Removing SignRep Significance at age ***
lexicaldiversity3 = lm(data$Lexical.diversity~+ data$SignRep.raw.points+ data$Gender+data$Age,  data)
summary(lexicaldiversity3)

#Model 4. Removing gender. Significance at age***
lexicaldiversity4 = lm(data$Lexical.diversity~+data$Age,  data)
summary(lexicaldiversity4)

#7__________LEXICAL DENSITY_________________________
#Model 1. No significances. 
lexicaldensity1 = lm(data$Lexical.density~+ data$SignRep+ data$Gender+ data$Aoa.decimals+data$Age,  data)
summary(lexicaldensity1)

#Model 2. Removing AoA. No significances. 
lexicaldensity2 = lm(data$Lexical.density~+ data$SignRep.raw.points+ data$Gender+data$Age,  data)
summary(lexicaldensity2)

#Model 3. Removing Age. No effects
lexicaldensity3 = lm(data$Lexical.density~+ data$SignRep.raw.points+ data$Gender,  data)
summary(lexicaldensity3)

#Model 4. Removing Gender No effects
lexicaldensity4 = lm(data$Lexical.density~+ data$SignRep.raw.points,  data)
summary(lexicaldensity4)


#ADJECTIVAL FEATURES

#1__________ADJECTIVES in %___________
#Model 1 significance at age and effect on Signrep*
adjectivesinpercent1 = lm(data$Adjectives.in..~+data$SignRep.raw.points+ data$Gender+ data$Aoa.decimals+data$Age,  data)
summary(adjectivesinpercent1)

#Model 2, removing AOA. Significance at age ** and effect on SignRep
adjectivesinpercent2 = lm(data$Adjectives.in..~+data$SignRep.raw.points+ data$Gender+data$Age,  data)
summary(adjectivesinpercent2)

#Model 3, removing Gender. #Model 3 significance at age ** and effect on Signrep
adjectivesinpercent3 = lm(data$Adjectives.in..~+data$SignRep.raw.points+data$Age,  data)
summary(adjectivesinpercent3)


#3__________ATTRIBUTES___________
#Model 1. Effects on Age and SignRep
attributesinpercent1 = lm(data$Attributes.in..~+ data$SignRep.raw.points+ data$Gender+ data$Aoa.decimals+data$Age,  data)
summary(attributesinpercent1)

#Model 2. Removing Gender. Significance on SignRep* and effect on Age
attributesinpercent2 = lm(data$Attributes.in..~+ data$SignRep.raw.points+ data$Aoa.decimals+data$Age,  data)
summary(attributesinpercent2)

#Model 3. Removing AOA. Significance on Age*
attributesinpercent3 = lm(data$Attributes.in..~+ data$SignRep.raw.points+data$Age,  data)
summary(attributesinpercent3)

#Model 4. Removing SignRep. Significance on Age**
attributesinpercent4 = lm(data$Attributes.in..~+data$Age,  data)
summary(attributesinpercent4)


#4__________PREDICATES___________
#Model 1. No significances. 
predicatesinpercent1 = lm(data$Predicates.in..~+ data$SignRep.raw.points+ data$Gender+ data$Aoa.decimals+data$Age,  data)
summary(predicatesinpercent1)

#Model 2. Removing AoA. No effects.
predicatesinpercent2 = lm(data$Predicates.in..~+ data$SignRep.raw.points+ data$Gender+data$Age,  data)
summary(predicatesinpercent2)

#Model 3. Removing Signrep.  No significances
predicatesinpercent3 = lm(data$Predicates.in..~+ data$Gender+data$Age,  data)
summary(predicatesinpercent3)

#Model 4. Removing Gender No significances
predicatesinpercent4 = lm(data$Predicates.in..~+data$Age,  data)
summary(predicatesinpercent4)
